# Supplementary material for: Poly (Vinyl Alcohol) Hydrogels Boosted with Cross-Linked Chitosan and Silver Nanoparticles for Efficient Adsorption of Congo Red and Crystal Violet Dyes
Source: Gels. 2023 Nov 7;9(11):882. doi: 10.3390/gels9110882 (PMC10670830; doi:10.3390/gels9110882)
Supplement: Supplementary file 1 [file gels-09-00882-s001.zip]

Archive with 1 entries (1 files):
- gels-2676389-supplementary.pdf
